# Supplementary material for: A viral guide RNA delivery system for CRISPR-based transcriptional activation and heritable targeted DNA demethylation in Arabidopsis thaliana
Source: PLoS Genet. 2020 Dec 14;16(12):e1008983. doi: 10.1371/journal.pgen.1008983 (PMC7769603; doi:10.1371/journal.pgen.1008983)
Supplement: S1 Data — (XLSX) [file pgen.1008983.s010.xlsx]

## Sheet: Fig 1A
Fig 1A. Reverse transcriptase-qPCR was performed on total RNA extracted from leaves of individual plants at different time points post TRV inoculation to examine the accumulation of FWA mRNAs by single guide RNAs
	3dpi
		FWA_expression	Error bars
	SAMPLES	2 (- DD CT)	2 (- DD CT + Std.Dev. CT)	2 (- DD CT - Std.Dev. CT)
	(-)gRNA	1	0.36172	2.76457
	1a	78.25	67.0297	91.3461
	1b	34.54	26.615	44.8126
	1c	43.56	24.1282	78.6486
	(-)gRNA	1	0.777263	1.28657
	2a	16.1299	12.3078	21.139
	2b	4.79545	3.67954	6.2498
	22dpi
		FWA_expression	Error bars
	SAMPLES	2 (- DD CT)	2 (- DD CT + Std.Dev. CT)	2 (- DD CT - Std.Dev. CT)
	(-)gRNA	1	0.95	1.05
	1d	4.63	4.11	5.21
	1e	8.85	7.41	10.56
	1f	0.3	0.25	0.35
	(-)gRNA	1	0.54	1.86
	2c	2.29	1.92	2.74
	2d	0.68	0.49	0.94
	2e	1.6	1.3	1.98

## Sheet: Fig 1C
Fig 1C. Reverse transcriptase-qPCR was performed on total RNA extracted from leaves of individual plants at different time points post TRV inoculation to examine the accumulation of FWA mRNAs by multiple guide RNAs
	3dpi
		FWA_expression	Error bars
	SAMPLES	2 (- DD CT)	2 (- DD CT + Std.Dev. CT)	2 (- DD CT - Std.Dev. CT)
	(-)gRNA	1	0.36172	2.76457
	1a	22.32	19.5216	25.5102
	1b	1.59	0.252665	10.0193
	1c	0.9	0.0980425	8.34232
	(-)gRNA	1	0.777263	1.28657
	2a	3.16017	2.03288	4.91256
	2b	2.52567	1.80111	3.54172
	2c	1.38511	1.04294	1.83955
	22dpi
		FWA_expression	Error bars
	SAMPLES	2 (- DD CT)	2 (- DD CT + Std.Dev. CT)	2 (- DD CT - Std.Dev. CT)
	(-)gRNA	1	0.95	1.05
	1d	4.58	3.97	5.28
	1e	6.52	6	7.09
	1f	0.93	0.74	1.16
	(-)gRNA	1	0.54	1.86
	2d	6.72	6.11	7.39
	2e	5.56	4.71	6.56
	2f	2.42	1.9	3.08

## Sheet: Fig 2C
Fig 2C. FWA expression in +gRNA lines compared to control plants by reverse transcriptase-qPCR
		FWA_expression	Error bars
	SAMPLES	2 (- DD CT)	2 (- DD CT + Std.Dev. CT)	2 (- DD CT - Std.Dev. CT)
	V1-1	1	0.94	1.06
	V1-2	833.67	657.94	1056.33
	V1-5	1	0.95	1.06
	V1-9	79.16	73	85.84

## Sheet: Fig 3A
Fig 3A. Data for Flowering time plot for V2 generation plants
	V1-Parents	Total number of leaves per V2 plant
	V1_1	13
		13
		16
	V1_5	12
		11
		13
		10
		12
		15
		14
		13
		15
		12
		11
	V1_2	13
		24
		12
		19
		11
		24
		13
		12
		50
		13
		17
		12
		13
		19
		11
		17
		14
		16
		19
		21
		14
		32
		14
		13
		13
		13
		19
		19
		14
		22
		16
		17
		11
		13
		18
		15
		13
		15
		15
		18
		20
		14
		13
		19
		12
		19
		13
		13
		15
		13
		14
	V1_9	17
		17
		10
		12
		20
		14
		16
		13
		17
		13
		13
		17
		17
		19
		20
		20
		20
		14
		11
		16
		14
		22
		19
		12
		14
		14
		14
		30
		16
		14
		18
		17
		19
		14
		14
		13
		11
		17
		19
		15
		17
		11
		12
		16
		10
		13
		17
		25
		14
		13
		11
		12
		16
		24
		14

## Sheet: Fig 3B
Fig 3B. FWA expression in late flowering V2 plants by reverse transcriptase-qPCR analysis.
		FWA_expression	Error bars
	SAMPLES	2 (- DD CT)	2 (- DD CT + Std.Dev. CT)	2 (- DD CT - Std.Dev. CT)
	V2-1-a	1	0.678624	1.47357
	V2-2-a	121.66	110.065	134.468
	V2-2-b	803.41	613.309	1052.45
	V2-2-c	550.02	486.508	621.817
	V2-2-d	5779.25	4853.27	6881.91
	V2-5-a	1	0.557349	1.79421
	V2-9-a	3674.5	2271.96	5942.88
	V2-9-b	2817.11	2567.83	3090.59
	V2-9-c	97.01	82.1235	114.585

## Sheet: Fig 3D
Fig 3D. Bar plots showing average methylation levels at different cytosine contexts at the FWA promoter in V2-1-a and V2-2-d plants
	Samples	Percentage of Methylation	Context
	V2-1-a	72.5262	CG
	V2-2-d	17.3043	CG
	V2-1-a	12.0778	CHG
	V2-2-d	2.18333	CHG
	V2-1-a	5.383	CHH
	V2-2-d	2.52467	CHH

## Sheet: Fig 3E
Fig 3E. Bar plots showing average methylation levels at different cytosine contexts at the FWA promoter in V2-5-a and V2-9-a plants
	Samples	Percentage of Methylation	Context
	V2-5-a	68.2435	CG
	V2-9-a	31.468	CG
	V2-5-a	9.93727	CHG
	V2-9-a	13.3945	CHG
	V2-5-a	7.56734	CHH
	V2-9-a	4.6766	CHH

## Sheet: Fig 4A
Fig 4A. Data for Flowering time plot for V3 generation plants
	V2-Parents	Total number of leaves per V3 plant
	col	19
		17
		15
		17
		15
		17
		17
		15
		15
		16
	V2-1-a	17
		14
		15
		14
		15
		17
		14
		18
		15
		18
		14
		16
	V2-5-a	17
		18
		16
		20
		13
		17
		16
		15
		16
		16
		15
	V2-2-d	57
		48
		16
		17
		18
		52
		17
		47
		52
		16
		20
		18
		18
		21
		19
		19
		21
		18
		18
		19
		32
		18
		48
		18
		17
		16
		18
		45
		25
		20
		51
		16
		16
		17
		48
		18
		27
		18
		14
		19
		18
		18
		19
		13
		18
		17
		19
		16
	V2-9-a	46
		28
		42
		23
		17
		15
		13
		14
		15
		16
		17
		14
		15
		15
		14
		16
		16
		18
		26
		18
		16
		18
		17
		14
		13
		14
		15
		14
		15
		16
		14
		15
		12
		15
		17
		16
		15
		15
		17
		19
		21
		14
		15
	V2-9-b	32
		35
		12
		25
		17
		17
		17
		19
		16
		19
		18
		14
		18
		17
		17
		18
		21
		14
		19
		16
		18
		18
		15
		16
		18
		21
		18
		20
		16
		16
		18
		14
		18
		19
		14
		16
		15
		17
		17
		20
		19
		18
		19
		22
		20
		22
		18
	FWA	43
		49
		40
		43
		44
		46
		41
		43
		46
		46
		47

## Sheet: Fig 4B
Fig 4B. FWA expression in V3 late-flowering plants by reverse transcriptase-qPCR
		FWA_expression	Error bars
	SAMPLES	2 (- DD CT)	2 (- DD CT + Std.Dev. CT)	2 (- DD CT - Std.Dev. CT)
	FWA	13809.1	12335.6	15458.6
	Col	0.47	0.402009	0.551475
	V3-1-a-1	1	0.638154	1.56702
	V3-2-d-1	10179.2	9029.42	11475.3
	V3-2-d-2	13777.2	13120.4	14467
		FWA_expression	Error bars
	SAMPLES	2 (- DD CT)	2 (- DD CT + Std.Dev. CT)	2 (- DD CT - Std.Dev. CT)
	FWA	43942.6	41939	46042
	Col	0.670511	0.22117	2.03276
	V3-5-a-1	1	0.278235	3.59409
	V3-9-a-1	32995.9	30071	36205.4
	V3-9-a-2	29737.6	24173.1	36583
	V3-9-b-1	7000.94	6318.91	7756.59
	V3-9-b-2	11346.8	10024.9	12843

## Sheet: S2A Fig
S2A Fig. DNA methylation at FWA was analyzed by an McrBC-qPCR based assay for all plants in the V1 generation
				FWA_McRBC(+)/FWA_McrBC(-)	Error bars
	Dapys posit inoculation (TRV)	TRV + gRNA	SAMPLES	2 (- DD CT)	2 (- DD CT + Std.Dev. CT)	2 (- DD CT - Std.Dev. CT)
	3dpi	RNA1+RNA2	V1-1	1	0.84	1.19
		RNA1+g4	V1-2	2.75	2.63	2.87
		RNA1+g4	V1-3	0.9	0.75	1.07
		RNA1+g4	V1-3	0.49	0.36	0.66
	6 dpi	RNA1+RNA2	V1-5	1	0.8	1.2
		RNA1+g4	V1-6	0.3	0.2	0.3
		RNA1+g4	V1-7	1.4	1.2	1.5
		RNA1+g4	V1-8	0.2	0.2	0.3
		RNA1+g4.g10.g18	V1-9	2.4	1.9	3.1
		RNA1+g4.g10.g18	V1-10	0.7	0.4	1.3
	22 dpi	RNA1+RNA2	V1-11	1	0.73	1.37
		RNA1+g4	V1-12	1.05	0.63	1.73
		RNA1+g4	V1-13	0.52	0.27	1.01
		RNA1+g4	V1-14	0.17	0.16	0.19
		RNA1+g4.g10.g18	V1-15	0.12	0.1	0.14
		RNA1+g4.g10.g18	V1-16	0.62	0.52	0.73
		RNA1+g4.g10.g18	V1-17	0.46	0.13	1.59

[truncated: 5 more sheets: S2B Fig, S2C Fig, S3B Fig, S5A Fig, S5B Fig]
